# Supplementary material for: Incidence and Risk Factors for Developing Type 2 Diabetes Mellitus After Acute Myocardial Infarction—A Long-Term Follow-Up
Source: J Cardiovasc Dev Dis. 2025 Feb 28;12(3):89. doi: 10.3390/jcdd12030089 (PMC11942632; doi:10.3390/jcdd12030089)
Supplement: Supplementary file 1 [file jcdd-12-00089-s001.zip]

Archive with 1 entries (1 files):
- jcdd-3383277-supplementary.pdf
